# Supplementary material for: Effect of Red and Blue Light on Anthocyanin Accumulation and Differential Gene Expression in Strawberry (Fragaria × ananassa)
Source: Molecules. 2018 Mar 30;23(4):820. doi: 10.3390/molecules23040820 (PMC6017741; doi:10.3390/molecules23040820)
Supplement: Supplementary file 1 [file molecules-23-00820-s001.zip]

Archive with 10 entries (7 files):
- Supplementary materials-proofreading/
- Supplementary materials-proofreading/.DS_Store
- __MACOSX/
- __MACOSX/Supplementary materials-proofreading/
- __MACOSX/Supplementary materials-proofreading/._.DS_Store
- Supplementary materials-proofreading/39 transcripts related to the 13 genes encoding enzymes involved in anthocyanin biosynthetic pathway.xlsx
- __MACOSX/Supplementary materials-proofreading/._39 transcripts related to the 13 genes encoding enzymes involved in anthocyanin biosynthetic pathway.xlsx
- Supplementary materials-proofreading/Supplementary information.docx
- __MACOSX/Supplementary materials-proofreading/._Supplementary information.docx
- __MACOSX/._Supplementary materials-proofreading
