# Supplementary material for: Effect of Red and Blue Light on Anthocyanin Accumulation and Differential Gene Expression in Strawberry (Fragaria × ananassa)
Source: Molecules. 2018 Mar 30;23(4):820. doi: 10.3390/molecules23040820 (PMC6017741; doi:10.3390/molecules23040820)
Supplement: Supplementary file 1 [file molecules-23-00820-s001.zip › Supplementary materials-proofreading/39 transcripts related to the 13 genes encoding enzymes involved in anthocyanin biosynthetic pathway.xlsx]

## Sheet: Sheet 1
name	Gene_id	chromosome	Strand	start	end	length	W251_readcount	W252_readcount	B251_readcount	B252_readcount	R251_readcount	R252_readcount	W251_fpkm+T1N1:S25	W252_fpkm	B251_fpkm	B252_fpkm	R251_fpkm	R252_fpkm	WL_group_fpkm	BL_group_fpkm	RL_group_fpkm	BL_readcount(BLvsRL)	RL_readcount(BLvsRL)	log2FoldChange(BLvsRL)	pval(BLvsRL)	padj(BLvsRL)	significant(BLvsRL)	BL_readcount(BLvsWL)	WL_readcount(BLvsWL)	log2FoldChange(BLvsWL)	pval(BLvsWL)	padj(BLvsWL)	significant(BLvsWL)	RL_readcount(RLvsWL)	WL_readcount(RLvsWL)	log2FoldChange(RLvsWL)	pval(RLvsWL)	padj(RLvsWL)	significant(RLvsWL)	biological_process	biological_process_description	cellular_component	cellular_component_description	molecular_function	molecular_function_description	KEGG AnnotInfo	KEGG url	Blast swiss prot
PAL	101292546	NC_020497.1	-	15014002	15017342	2639	30677	29089	16075	15096	22603	22508	810.146	783.679	381.571	405.857	600.381	621.144	796.912	393.714	610.762	14891.1	23451	-0.6552	3.2134e-07	8.6689e-06	DOWN	14744.9	31317.8	-1.0868	1.4261e-24	1.3611e-22	DOWN	22420.5	29856.5	-0.41323	0.002121	0.035885	DOWN	--	--	--	--	--	--	phenylalanine ammonia-lyase 1-like; K10775 phenylalanine ammonia-lyase [EC:4.3.1.24]	http://www.genome.jp/dbget-bin/www_bget?fve:101292546	sp|Q9M568|PAL1_RUBID Phenylalanine ammonia-lyase 1 OS=Rubus idaeus GN=PAL1 PE=2 SV=1//0
	101315259	NC_020496.1	+	34874026	34877524	2556	17136	15453	15285	13870	13180	15372	467.238	429.834	374.601	385.005	361.456	437.99	448.536	379.803	399.723	13917.3	14866.1	-0.095152	0.52396	0.85022	FALSE	13780.9	17071.3	-0.3089	0.0034517	0.018959	DOWN	14219.1	16273.9	-0.19473	0.18009	0.72663	FALSE	--	--	--	--	--	--	phenylalanine ammonia-lyase 1-like; K10775 phenylalanine ammonia-lyase [EC:4.3.1.24]	http://www.genome.jp/dbget-bin/www_bget?fve:101315259	sp|O64963|PAL1_PRUAV Phenylalanine ammonia-lyase 1 OS=Prunus avium GN=PAL1 PE=2 SV=1//0
C4H	101294342	NC_020493.1	+	20516689	20520084	1748	7571	7020	3599	3111	7638	6391	301.857	285.525	128.975	126.273	306.294	266.27	293.691	127.624	286.282	3199.57	7280.38	-1.1861	1.0548e-16	1.509e-14	DOWN	3168.3	7644.67	-1.2707	2.4581e-30	3.431e-28	DOWN	6957.08	7287.8	-0.067003	0.63411	1	FALSE	--	--	--	--	--	--	trans-cinnamate 4-monooxygenase-like; K00487 trans-cinnamate 4-monooxygenase [EC:1.14.13.11]	http://www.genome.jp/dbget-bin/www_bget?fve:101294342	sp|Q42797|TCMO_SOYBN Trans-cinnamate 4-monooxygenase OS=Glycine max GN=CYP73A11 PE=2 SV=1//0
4CL	101296522	NC_020497.1	+	20300462	20304288	2452	388	361	482	510	551	681	11.0281	10.4673	12.3138	14.7571	15.7518	20.2265	10.7477	13.5354	17.9892	475.17	641.832	-0.43375	0.056552	0.21006	FALSE	470.478	392.433	0.26168	0.10526	0.28526	FALSE	613.994	374.115	0.71474	0.0028487	0.045589	UP	--	--	--	--	--	--	LOW QUALITY PROTEIN: 4-coumarate--CoA ligase 2-like; K01904 4-coumarate--CoA ligase [EC:6.2.1.12]	http://www.genome.jp/dbget-bin/www_bget?fve:101296522	sp|P31687|4CL2_SOYBN 4-coumarate--CoA ligase 2 OS=Glycine max PE=2 SV=2//0
	101301149	NC_020497.1	-	8611252	8613503	1967	4	3	23	13	3	2	0.141725	0.108434	0.732466	0.46891	0.10691	0.0740492	0.125079	0.600688	0.0904795	17.0078	2.589	2.7157	0.004823	0.031886	UP	16.8449	3.66245	2.2014	0.013745	0.058759	FALSE	2.47249	3.49075	-0.49757	0.86172	1	FALSE	--	--	--	--	--	--	4-coumarate--CoA ligase-like 5-like; K10526 OPC-8:0 CoA ligase 1 [EC:6.2.1.-]	http://www.genome.jp/dbget-bin/www_bget?fve:101301149	sp|Q84P21|4CLL5_ARATH 4-coumarate--CoA ligase-like 5 OS=Arabidopsis thaliana GN=4CLL5 PE=1 SV=2//2.28718e-164
	101312548	NC_020495.1	+	20188790	20192321	2289	175	163	127	122	167	149	5.32822	5.0628	3.47554	3.78151	5.11412	4.74062	5.19551	3.62852	4.92737	119.013	164.093	-0.46339	0.058896	0.21651	FALSE	117.844	177.094	-0.58764	0.0105	0.047212	DOWN	156.834	168.827	-0.10631	0.65832	1	FALSE	--	--	--	--	--	--	4-coumarate--CoA ligase-like 6-like; K01904 4-coumarate--CoA ligase [EC:6.2.1.12]	http://www.genome.jp/dbget-bin/www_bget?fve:101312548	sp|Q84P24|4CLL6_ARATH 4-coumarate--CoA ligase-like 6 OS=Arabidopsis thaliana GN=4CLL6 PE=2 SV=2//0
	101313178	NW_004443447.1	+	699983	704358	2129	2805	2764	1682	1526	2256	2316	91.822	92.302	49.4897	50.8545	74.2786	79.2241	92.062	50.1721	76.7514	1531.35	2377.48	-0.63463	5.1515e-06	0.00010337	DOWN	1516.34	2918.94	-0.94485	8.542e-16	4.1203e-14	DOWN	2273.2	2782.84	-0.29183	0.039178	0.30164	FALSE	--	--	--	--	--	--	4-coumarate--CoA ligase 1-like; K01904 4-coumarate--CoA ligase [EC:6.2.1.12]	http://www.genome.jp/dbget-bin/www_bget?fve:101313178	sp|O24145|4CL1_TOBAC 4-coumarate--CoA ligase 1 OS=Nicotiana tabacum GN=4CL1 PE=2 SV=1//0
	101291845	NC_020496.1	-	16242791	16247181	2245	105	79	72	89	127	123	3.25959	2.50184	2.009	2.81271	3.96541	3.99009	2.88071	2.41085	3.97775	77.3864	129.927	-0.74755	0.0066752	0.041403	DOWN	76.6167	96.2722	-0.32946	0.24203	0.51402	FALSE	124.208	91.7589	0.43683	0.10736	0.55669	FALSE	--	--	--	--	--	--	4-coumarate--CoA ligase 1-like; K01904 4-coumarate--CoA ligase [EC:6.2.1.12]	http://www.genome.jp/dbget-bin/www_bget?fve:101291845	sp|O24145|4CL1_TOBAC 4-coumarate--CoA ligase 1 OS=Nicotiana tabacum GN=4CL1 PE=2 SV=1//0
	101297466	NC_020496.1	-	35180334	35183517	4513	6186	6681	5257	4604	4533	5595	95.5288	105.251	72.9687	72.3803	70.4078	90.2878	100.39	72.6745	80.3478	4703.46	5276.29	-0.1658	0.40484	0.74447	FALSE	4657.45	6748.17	-0.53495	1.0608e-06	1.4642e-05	DOWN	5047.42	6434.13	-0.3502	0.058257	0.38838	FALSE	--	--	--	--	--	--	4-coumarate--CoA ligase-like 7-like; K01904 4-coumarate--CoA ligase [EC:6.2.1.12]	http://www.genome.jp/dbget-bin/www_bget?fve:101297466	sp|Q9M0X9|4CLL7_ARATH 4-coumarate--CoA ligase-like 7 OS=Arabidopsis thaliana GN=4CLL7 PE=1 SV=1//6.48166e-08
	101299638	NC_020492.1	-	28278607	28283082	2509	316	319	236	191	265	249	8.77761	9.03938	5.89217	5.40111	7.40365	7.22758	8.90849	5.64664	7.31561	203.31	267.049	-0.39342	0.059428	0.2177	FALSE	201.329	332.882	-0.72545	9.3441e-05	0.00083673	DOWN	255.272	317.369	-0.31412	0.10873	0.56131	FALSE	--	--	--	--	--	--	4-coumarate--CoA ligase-like 7-like; K01904 4-coumarate--CoA ligase [EC:6.2.1.12]	http://www.genome.jp/dbget-bin/www_bget?fve:101299638	sp|Q9M0X9|4CLL7_ARATH 4-coumarate--CoA ligase-like 7 OS=Arabidopsis thaliana GN=4CLL7 PE=1 SV=1//0
CHS	101298162	NC_020497.1	-	1753084	1754822	1532	26091	24124	29522	20078	22594	28251	1186.92	1119.54	1207.12	929.849	1033.8	1342.98	1153.23	1068.49	1188.39	23525.9	26491.6	-0.17129	0.57683	0.88834	FALSE	23298.6	26308.7	-0.1753	0.41525	0.72479	FALSE	25343.4	25080.5	0.015046	0.96239	1	FALSE	--	--	--	--	--	--	--	--	--
	101298456	NC_020497.1	-	1757702	1759443	1570	36375	33412	31966	29548	34428	36773	1614.7	1513.04	1275.42	1335.3	1537.14	1705.78	1563.87	1305.36	1621.46	29376.2	37039.8	-0.33443	0.0088778	0.051641	FALSE	29088.1	36561.3	-0.32989	0.0016022	0.0099646	DOWN	35419	34854.2	0.023192	0.87918	1	FALSE	--	--	--	--	--	--	chalcone synthase 2-like; K00660 chalcone synthase [EC:2.3.1.74]	http://www.genome.jp/dbget-bin/www_bget?fve:101298456	sp|Q9AU11|PKS1_RUBID Polyketide synthase 1 OS=Rubus idaeus GN=PKS1 PE=1 SV=1//0
	101312122	NC_020492.1	+	19422876	19425411	2462	5	9	2	7	4	2	0.141538	0.259898	0.0508869	0.201725	0.113887	0.0591611	0.200718	0.126306	0.0865238	4.41281	3.09851	0.51012	0.84233	1	FALSE	4.36706	7.3662	-0.75426	0.53284	0.82615	FALSE	2.95684	7.02684	-1.2488	0.34102	0.9246	FALSE	--	--	--	--	--	--	--	--	--
	101312413	NC_020492.1	+	19425798	19428141	2241	2	0	1	0	0	0	0.0621982	0	0.0279526	0	0	0	0.0310991	0.0139763	0	0.456948	0	Inf	1	1	FALSE	0.45291	1.03462	-1.1918	0.96334	1	FALSE	0	0.9844	#NAME?	0.72968	1	FALSE	--	--	--	--	--	--	--	--	--
CHI	101292744	NC_020497.1	-	15990374	15992418	1295	4203	3545	7288	7598	5112	4585	226.193	194.623	352.535	416.275	276.708	257.848	210.408	384.405	267.278	7128.06	5035.75	0.5013	0.00014712	0.0018286	UP	7057.73	4056.9	0.79883	2.2038e-08	4.1463e-07	UP	4813.05	3867.15	0.31568	0.023105	0.21281	FALSE	--	--	--	--	--	--	chalcone--flavonone isomerase 1-like; K01859 chalcone isomerase [EC:5.5.1.6]	http://www.genome.jp/dbget-bin/www_bget?fve:101292744	sp|Q4AE11|CFI1_FRAAN Chalcone--flavonone isomerase 1 OS=Fragaria ananassa GN=CHI1 PE=2 SV=1//2.37796e-165
F3H	101300182	NC_020491.1	-	8577188	8579264	1431	67696	63664	59646	51026	61042	64589	3296.96	3163.03	2610.99	2529.9	2990.13	3287.1	3229.99	2570.44	3138.61	52760.2	65349	-0.30871	0.01624	0.082103	FALSE	52244.7	68829.9	-0.39775	0.00014987	0.0012717	DOWN	62487.8	65617.7	-0.07051	0.58725	1	FALSE	--	--	--	--	--	--	naringenin,2-oxoglutarate 3-dioxygenase-like; K00475 naringenin 3-dioxygenase [EC:1.14.11.9]	http://www.genome.jp/dbget-bin/www_bget?fve:101300182	sp|Q06942|FL3H_MALDO Naringenin,2-oxoglutarate 3-dioxygenase OS=Malus domestica PE=2 SV=1//0
FLS	101295969	NC_020492.1	-	18534106	18539567	1413	0	2	3	2	1	1	0	0.100632	0.132997	0.100424	0.0496087	0.0515409	0.050316	0.116711	0.0505748	2.37053	1.03975	1.189	0.72705	0.98411	FALSE	2.34765	1.06214	1.1442	0.73466	0.96677	FALSE	0.994068	1.01463	-0.02954	1	1	FALSE	--	--	--	--	--	--	--	--	--
F3'H	105351397	NC_020495.1	+	347226	348134	909	46	35	14	14	37	19	3.52682	2.73749	0.96478	1.09273	2.85324	1.52224	3.13216	1.02876	2.18774	13.3951	28.9263	-1.1107	0.078601	0.26436	FALSE	13.2632	42.3837	-1.6761	0.0010112	0.0067412	DOWN	27.6057	40.3972	-0.54929	0.22767	0.80183	FALSE	--	--	--	--	--	--	flavonoid 3'-monooxygenase-like	http://www.genome.jp/dbget-bin/www_bget?fve:101297243	sp|D1MI46|C76BA_SWEMU Geraniol 8-hydroxylase OS=Swertia mussotii GN=CYP76B10 PE=1 SV=1//3.88258e-58
	101296377	NC_020495.1	+	308741	311446	2324	42	44	11	23	22	24	1.25951	1.34606	0.296497	0.70217	0.66357	0.75209	1.30279	0.499334	0.70783	16.5229	23.9349	-0.53465	0.36087	0.69637	FALSE	16.3546	45.0942	-1.4632	0.0020771	0.012393	DOWN	22.8889	42.9943	-0.9095	0.044385	0.32538	FALSE	--	--	--	--	--	--	flavonoid 3'-monooxygenase-like	http://www.genome.jp/dbget-bin/www_bget?fve:101296377	sp|Q9SD85|F3PH_ARATH Flavonoid 3&apos;-monooxygenase OS=Arabidopsis thaliana GN=CYP75B1 PE=1 SV=1//2.21285e-106
	101297243	NC_020495.1	+	346204	347228	1025	50	31	15	16	28	38	3.39966	2.15024	0.916709	1.10751	1.91485	2.69994	2.77495	1.01211	2.30739	14.8517	34.4153	-1.2124	0.025804	0.1172	FALSE	14.705	42.3287	-1.5253	0.0026724	0.015335	DOWN	32.931	40.3368	-0.29265	0.49892	1	FALSE	--	--	--	--	--	--	flavonoid 3'-monooxygenase-like	http://www.genome.jp/dbget-bin/www_bget?fve:101297243	sp|Q9SD85|F3PH_ARATH Flavonoid 3&apos;-monooxygenase OS=Arabidopsis thaliana GN=CYP75B1 PE=1 SV=1//8.26316e-29
	101301702	NC_020496.1	-	24612267	24614794	2098	257	286	1199	867	451	328	8.53724	9.69191	35.7996	29.32	15.0686	11.3858	9.11457	32.5598	13.2272	981.246	403.706	1.2813	2.2441e-06	4.9811e-05	UP	971.738	284.835	1.7704	1.3068e-10	3.4417e-09	UP	385.63	271.588	0.5058	0.034066	0.27359	FALSE	--	--	--	--	--	--	flavonoid 3'-monooxygenase-like	http://www.genome.jp/dbget-bin/www_bget?fve:101301702	sp|Q9SD85|F3PH_ARATH Flavonoid 3&apos;-monooxygenase OS=Arabidopsis thaliana GN=CYP75B1 PE=1 SV=1//5.79706e-133
DFR	101292386	NC_020493.1	+	13558801	13563823	2632	72	60	28	27	60	83	1.9065	1.62074	0.666402	0.727828	1.59796	2.29661	1.76362	0.697115	1.94728	26.2904	74.5803	-1.5043	0.00021595	0.0025095	DOWN	26.032	69.1106	-1.4086	0.00028098	0.0022292	DOWN	71.3675	65.8773	0.11548	0.76011	1	FALSE	--	--	--	--	--	--	dihydroflavonol-4-reductase-like	http://www.genome.jp/dbget-bin/www_bget?fve:101292386	sp|P51110|DFRA_VITVI Dihydroflavonol-4-reductase OS=Vitis vinifera GN=DFR PE=1 SV=1//3.66652e-72
	101293459	NC_020492.1	+	32336421	32338659	1359	13234	12207	17888	16161	11291	14255	678.674	638.614	824.53	843.722	582.389	763.91	658.644	834.126	673.15	16251.9	13311.4	0.28794	0.098756	0.3086	FALSE	16092.7	13328.9	0.27185	0.010268	0.04644	UP	12734.8	12706.6	0.0032016	0.99046	1	FALSE	--	--	--	--	--	--	bifunctional dihydroflavonol 4-reductase/flavanone 4-reductase-like; K13082 bifunctional dihydroflavonol 4-reductase/flavanone 4-reductase [EC:1.1.1.219 1.1.1.234]	http://www.genome.jp/dbget-bin/www_bget?fve:101293459	sp|Q84KP0|DFRA_PYRCO Bifunctional dihydroflavonol 4-reductase/flavanone 4-reductase OS=Pyrus communis GN=DFR PE=1 SV=1//0
	101293749	NC_020492.1	+	32340870	32343075	1541	21070	19425	13391	12547	23624	17788	952.909	896.204	544.345	577.681	1074.61	840.657	924.557	561.013	957.634	12390.5	21468.5	-0.79298	0.00038102	0.0040194	DOWN	12268.9	21215.8	-0.79013	9.2618e-14	3.5786e-12	DOWN	20509.2	20225.3	0.02011	0.89037	1	FALSE	--	--	--	--	--	--	bifunctional dihydroflavonol 4-reductase/flavanone 4-reductase-like; K13082 bifunctional dihydroflavonol 4-reductase/flavanone 4-reductase [EC:1.1.1.219 1.1.1.234]	http://www.genome.jp/dbget-bin/www_bget?fve:101293459	sp|Q9XES5|DFRA_MALDO Bifunctional dihydroflavonol 4-reductase/flavanone 4-reductase OS=Malus domestica GN=DFR PE=1 SV=1//0
LAR	101306809	NC_020494.1	+	16322523	16325200	1574	1021	988	735	618	1224	1124	45.2075	44.6273	29.2514	27.857	54.5101	52.0063	44.9174	28.5542	53.2582	644.761	1219.63	-0.9196	1.4875e-09	6.5967e-08	DOWN	638.467	1052.87	-0.72165	9.5892e-08	1.6126e-06	DOWN	1165.77	1003.76	0.21586	0.15559	0.67861	FALSE	--	--	--	--	--	--	LOW QUALITY PROTEIN: leucoanthocyanidin reductase-like; K13081 leucoanthocyanidin reductase [EC:1.17.1.3]	http://www.genome.jp/dbget-bin/www_bget?fve:101306809	sp|Q84V83|LAR_DESUN Leucoanthocyanidin reductase OS=Desmodium uncinatum GN=LAR PE=1 SV=1//4.67245e-164
ANR	101307502	NC_020495.1	+	2486162	2488144	4205	152	142	235	201	417	395	2.51923	2.40088	3.50079	3.39141	6.95137	6.84109	2.46005	3.4461	6.89623	207.852	421.909	-1.0214	9.8803e-08	2.9606e-06	DOWN	205.821	154.043	0.41805	0.049098	0.16147	FALSE	403.312	146.853	1.4575	6.1905e-13	1.3031e-10	UP	--	--	--	--	--	--	anthocyanidin reductase-like	http://www.genome.jp/dbget-bin/www_bget?fve:101307502	sp|Q9SEV0|BAN_ARATH Anthocyanidin reductase OS=Arabidopsis thaliana GN=BAN PE=1 SV=2//2.27724e-12
	101306638	NC_020495.1	+	2458279	2459174	646	80	68	119	98	206	203	8.63072	7.48385	11.5393	10.7633	22.353	22.8854	8.05729	11.1513	22.6192	103.362	212.597	-1.0404	1.4127e-05	0.0002502	DOWN	102.354	77.4976	0.40134	0.15845	0.38556	FALSE	203.249	73.8735	1.4601	6.6648e-09	6.5432e-07	UP	--	--	--	--	--	--	anthocyanidin reductase-like	http://www.genome.jp/dbget-bin/www_bget?fve:101307502	sp|P51109|DFRA_MEDSA Dihydroflavonol-4-reductase (Fragment) OS=Medicago sativa GN=DFR1 PE=2 SV=1//1.66685e-24
ANS/LDOX	101308284	NC_020495.1	-	692864	694579	1604	29928	25697	42789	38174	25655	26971	1300.36	1139.01	1671.06	1688.55	1121.16	1224.58	1219.68	1679.8	1172.87	38633.4	27372.5	0.49712	9.0211e-05	0.0012145	UP	38255.2	29129	0.3932	0.00017951	0.0014909	UP	26173.6	27767.1	-0.085262	0.51118	1	FALSE	--	--	--	--	--	--	leucoanthocyanidin dioxygenase-like; K05277 leucoanthocyanidin dioxygenase [EC:1.14.11.19]	http://www.genome.jp/dbget-bin/www_bget?fve:101308284	sp|P51091|LDOX_MALDO Leucoanthocyanidin dioxygenase OS=Malus domestica GN=ANS PE=2 SV=1//0
UFGT	101309070	NC_020496.1	-	28042593	28044529	1937	977	812	335	790	314	222	35.1524	29.804	10.8338	28.9366	11.3632	8.34676	32.4782	19.8852	9.85498	547.955	277.698	0.98054	0.28512	0.60832	FALSE	542.35	936.642	-0.78827	0.099815	0.27446	FALSE	265.244	892.82	-1.7511	1.6284e-17	7.2757e-15	DOWN	--	--	--	--	--	--	putative UDP-glucose flavonoid 3-O-glucosyltransferase 3-like	http://www.genome.jp/dbget-bin/www_bget?fve:101309070	sp|Q66PF3|UFOG3_FRAAN Putative UDP-glucose flavonoid 3-O-glucosyltransferase 3 OS=Fragaria ananassa GN=GT3 PE=2 SV=1//0
	101312851	NC_020496.1	-	36060993	36062748	1756	98	76	6	5	43	35	3.88948	3.07707	0.214038	0.202021	1.7165	1.45157	3.48327	0.208029	1.58404	5.24091	40.4672	-2.9489	2.6349e-06	5.7626e-05	DOWN	5.18977	91.0578	-4.133	9.9924e-18	5.579e-16	DOWN	38.6672	86.7916	-1.1664	0.00059443	0.013054	DOWN	--	--	--	--	--	--	putative UDP-glucose flavonoid 3-O-glucosyltransferase 3-like	http://www.genome.jp/dbget-bin/www_bget?fve:101312851	sp|Q66PF3|UFOG3_FRAAN Putative UDP-glucose flavonoid 3-O-glucosyltransferase 3 OS=Fragaria ananassa GN=GT3 PE=2 SV=1//0
	101313142	NC_020496.1	+	36089385	36091745	4140	5883	5373	3862	3359	5701	4665	99.0349	92.271	58.4354	57.5652	96.5275	82.0627	95.6529	58.0003	89.2951	3443.71	5378.27	-0.64318	8.5919e-06	0.000162	DOWN	3410.04	5896.78	-0.79014	9.7212e-13	3.4082e-11	DOWN	5139.12	5621.42	-0.12941	0.35545	0.93664	FALSE	--	--	--	--	--	--	putative UDP-glucose flavonoid 3-O-glucosyltransferase 3-like	http://www.genome.jp/dbget-bin/www_bget?fve:101313142	sp|Q66PF3|UFOG3_FRAAN Putative UDP-glucose flavonoid 3-O-glucosyltransferase 3 OS=Fragaria ananassa GN=GT3 PE=2 SV=1//5.81583e-41
	101313438	NC_020496.1	+	36092614	36094666	3764	259	265	44	19	192	219	4.79557	5.00547	0.732263	0.358142	3.57563	4.2373	4.90052	0.545202	3.90646	29.6028	213.948	-2.8535	2.9804e-22	7.2624e-20	DOWN	29.3228	274.717	-3.2279	3.3226e-34	5.6645e-32	DOWN	204.623	261.918	-0.35615	0.082943	0.48307	FALSE	--	--	--	--	--	--	putative UDP-glucose flavonoid 3-O-glucosyltransferase 3-like	http://www.genome.jp/dbget-bin/www_bget?fve:101313438	sp|Q66PF3|UFOG3_FRAAN Putative UDP-glucose flavonoid 3-O-glucosyltransferase 3 OS=Fragaria ananassa GN=GT3 PE=2 SV=1//1.1601e-32
	101308142	NW_004440700.1	-	913	2811	1899	269	203	72	77	308	196	9.87227	7.60011	2.37504	2.87684	11.3691	7.51667	8.73619	2.62594	9.44289	71.3883	260.855	-1.8695	0.00010903	0.0014255	DOWN	70.6831	246.964	-1.8049	2.4896e-09	5.494e-08	DOWN	249.085	235.387	0.081604	0.80842	1	FALSE	--	--	--	--	--	--	putative UDP-glucose flavonoid 3-O-glucosyltransferase 3-like	http://www.genome.jp/dbget-bin/www_bget?fve:101308142	sp|Q66PF3|UFOG3_FRAAN Putative UDP-glucose flavonoid 3-O-glucosyltransferase 3 OS=Fragaria ananassa GN=GT3 PE=2 SV=1//0
	101306252	NC_020496.1	+	28705784	28707875	2092	550	387	198	234	239	259	18.3228	13.1522	5.92881	7.93606	8.00823	9.01639	15.7375	6.93243	8.51231	207.439	259.104	-0.32084	0.1153	0.34358	FALSE	205.38	490.045	-1.2546	0.00034467	0.0026525	DOWN	247.776	467.041	-0.91451	0.0031754	0.049692	DOWN	--	--	--	--	--	--	UDP-glucose flavonoid 3-O-glucosyltransferase 7-like	http://www.genome.jp/dbget-bin/www_bget?fve:101306252	sp|Q2V6J9|UFOG7_FRAAN UDP-glucose flavonoid 3-O-glucosyltransferase 7 OS=Fragaria ananassa GN=GT7 PE=1 SV=1//0
	101306543	NC_020496.1	+	28708830	28710704	1875	1931	1621	1484	1100	513	710	71.7746	61.4654	49.5789	41.6238	19.1786	27.5773	66.62	45.6014	23.3779	1227.94	637.847	0.94496	0.00040247	0.0041997	UP	1216.03	1859.79	-0.61297	0.00063772	0.0045142	DOWN	610.37	1772.8	-1.5383	3.7777e-13	8.5262e-11	DOWN	--	--	--	--	--	--	UDP-glucose flavonoid 3-O-glucosyltransferase 7-like	http://www.genome.jp/dbget-bin/www_bget?fve:101306543	sp|Q2V6J9|UFOG7_FRAAN UDP-glucose flavonoid 3-O-glucosyltransferase 7 OS=Fragaria ananassa GN=GT7 PE=1 SV=1//0
	101305089	NC_020496.1	+	28676416	28678487	2072	219	234	377	328	180	202	7.36621	8.02925	11.3977	11.2314	6.08952	7.09996	7.69773	11.3145	6.59474	336.218	198.82	0.75794	0.00013702	0.0017253	UP	332.931	237.562	0.48692	0.0066766	0.032894	UP	190.146	226.504	-0.25243	0.23636	0.81439	FALSE	--	--	--	--	--	--	UDP-glucose flavonoid 3-O-glucosyltransferase 7-like	http://www.genome.jp/dbget-bin/www_bget?fve:101305089	sp|Q9AT54|SCGT_TOBAC Scopoletin glucosyltransferase OS=Nicotiana tabacum GN=TOGT1 PE=1 SV=1//0
	105352714	NC_020496.1	+	28686383	28689294	2771	265	261	136	115	146	174	6.66498	6.69657	3.07444	2.9445	3.69332	4.57306	6.68078	3.00947	4.13319	119.627	166.65	-0.47828	0.054406	0.20437	FALSE	118.459	275.697	-1.2187	5.6295e-09	1.1674e-07	DOWN	159.406	262.842	-0.72149	0.00068619	0.014599	DOWN	--	--	--	--	--	--	UDP-glucose flavonoid 3-O-glucosyltransferase 7-like	http://www.genome.jp/dbget-bin/www_bget?fve:101301417	sp|Q2V6J9|UFOG7_FRAAN UDP-glucose flavonoid 3-O-glucosyltransferase 7 OS=Fragaria ananassa GN=GT7 PE=1 SV=1//4.08237e-30
	101309653	NC_020496.1	-	28048925	28050780	1856	371	389	164	277	298	229	13.9311	14.9012	5.53516	10.5889	11.2548	8.9857	14.4161	8.06205	10.1203	213.396	273.258	-0.35673	0.37204	0.70833	FALSE	211.243	398.509	-0.91571	0.0026031	0.014987	DOWN	261.062	379.952	-0.54143	0.0046708	0.066101	FALSE	--	--	--	--	--	--	UDP-glucose flavonoid 3-O-glucosyltransferase 6-like	http://www.genome.jp/dbget-bin/www_bget?fve:101309653	sp|Q2V6K0|UFOG6_FRAAN UDP-glucose flavonoid 3-O-glucosyltransferase 6 OS=Fragaria ananassa GN=GT6 PE=1 SV=1//0
	101310433	NC_020496.1	-	28063636	28065719	2084	333	287	248	159	298	229	11.1362	9.79113	7.45449	5.41315	10.0235	8.00262	10.4637	6.43382	9.01306	192.798	273.258	-0.50317	0.082319	0.27285	FALSE	190.941	324.682	-0.7659	0.00065342	0.004602	DOWN	261.062	309.502	-0.24556	0.21497	0.78258	FALSE	--	--	--	--	--	--	UDP-glucose flavonoid 3-O-glucosyltransferase 6-like	http://www.genome.jp/dbget-bin/www_bget?fve:101310433	sp|Q2V6K0|UFOG6_FRAAN UDP-glucose flavonoid 3-O-glucosyltransferase 6 OS=Fragaria ananassa GN=GT6 PE=1 SV=1//0
